# Supplementary material for: The Influence of Contextual Factors on the Relative Age Effect in Male International Rugby Union: The Impact of Sociocultural Influences and Playing Position
Source: Children (Basel). 2022 Dec 10;9(12):1941. doi: 10.3390/children9121941 (PMC9777006; doi:10.3390/children9121941)
Supplement: Supplementary file 1 [file children-09-01941-s001.zip]

Archive with 1 entries (1 files):
- children-2000662-supplementary.txt
