# Supplementary material for: The Influence of Contextual Factors on the Relative Age Effect in Male International Rugby Union: The Impact of Sociocultural Influences and Playing Position
Source: Children (Basel). 2022 Dec 10;9(12):1941. doi: 10.3390/children9121941 (PMC9777006; doi:10.3390/children9121941)
Supplement: Supplementary file 1 [file children-09-01941-s001.zip › children-2000662-supplementary.txt]

ID	Month	DAY	YEAR	PLAY POSITION	HEMISPHERE
1	Oct	4	2000	Forward	N
2	Mar	18	1998	Forward	N
3	Mar	4	1995	Back	N
4	Nov	21	1998	Forward	N
5	Jun	2	1995	Forward	N
6	Oct	1	1998	Back	N
7	Dec	19	1991	Forward	N
8	Mar	26	1986	Back	N
9	Feb	10	1992	Forward	N
10	Jun	13	1992	Forward	N
11	Mar	3	1997	Forward	N
12	Jul	13	1994	Forward	N
13	Sep	18	1998	Scrum Half	N
14	Mar	7	2000	Back	N
15	Jun	3	1991	Back	N
16	Jul	5	1990	Back	N
17	May	17	1997	Back	N
18	Aug	28	1994	Forward	N
19	Jul	21	1991	Forward	N
20	Dec	17	1991	Forward	N
21	Jun	13	1990	Scrum Half	N
22	May	18	1989	Forward	N
23	Jul	21	1997	Back	N
24	Feb	11	1997	Back	N
25	Sep	17	1997	Forward	N
26	Jul	30	1996	Forward	N
27	Jan	15	2000	Back	N
28	Jan	6	1988	Forward	N
29	Nov	2	1987	Back	N
30	Oct	3	1995	Back	N
31	Oct	6	1996	Forward	N
32	Nov	15	1997	Back	N
33	Mar	3	1999	Forward	N
34	Apr	3	1990	Forward	N
35	Dec	10	1999	Back	N
36	Nov	22	1996	Forward	N
37	Nov	19	1993	Forward	N
38	Nov	12	1992	Forward	N
39	Sep	29	1994	Forward	N
40	Jun	29	1995	Forward	N
41	Nov	12	1990	Forward	N
42	Mar	14	1999	Scrum Half	N
43	Feb	13	1996	Scrum Half	N
44	Nov	7	2000	Back	N
45	Aug	22	1994	Forward	N
46	May	21	1991	Back	N
47	Oct	22	1991	Back	N
48	Aug	21	1990	Forward	N
49	Mar	25	2001	Forward	N
50	Sep	21	1994	Forward	N
51	Oct	30	1995	Back	N
52	Oct	24	1994	Forward	N
53	Sep	13	2000	Back	N
54	Feb	23	1992	Back	N
55	Dec	21	1994	Forward	N
56	Dec	23	1999	Back	N
57	Sep	5	1998	Forward	N
58	Aug	28	1987	Back	N
59	Sep	18	1991	Forward	N
60	Sep	23	1991	Back	N
61	Jul	5	1988	Scrum Half	N
62	Jul	31	1992	Scrum Half	N
63	May	30	1992	Forward	N
64	Jul	12	1996	Forward	N
65	Jul	22	1996	Forward	N
66	Jun	3	1998	Forward	N
67	Mar	17	2002	Back	N
68	Nov	6	1998	Forward	N
69	Feb	26	1994	Back	N
70	Nov	4	1991	Forward	N
71	Mar	21	2001	Back	N
72	May	24	1997	Back	N
73	Apr	23	1990	Forward	N
74	Mar	31	1997	Forward	N
75	Dec	4	1993	Back	N
76	Sep	19	1990	Forward	N
77	Dec	5	1997	Back	N
78	Sep	15	1991	Forward	N
79	Nov	28	1998	Back	N
80	Aug	25	1993	Forward	N
81	Dec	14	1986	Forward	N
82	Jan	14	1994	Forward	N
83	Apr	2	1992	Forward	N
84	Oct	30	1997	Forward	N
85	Jun	15	1989	Forward	N
86	Sep	1	1998	Back	N
87	Dec	13	1995	Forward	N
88	Dec	14	1985	Back	N
89	Oct	5	1994	Back	N
90	Apr	11	1993	Scrum Half	N
91	Mar	29	1985	Scrum Half	N
92	Sep	30	1998	Forward	N
93	Aug	27	1987	Back	N
94	Nov	26	1982	Back	N
95	Aug	31	1992	Back	N
96	Oct	28	1985	Forward	N
97	Apr	19	1993	Forward	N
98	Jul	15	1994	Forward	N
99	Aug	2	1989	Forward	N
100	Jun	14	1997	Forward	N
101	Sep	1	2002	Scrum Half	N
102	Aug	10	1986	Forward	N
103	Oct	20	2000	Back	N
104	Jan	24	2000	Scrum Half	N
105	May	10	1994	Back	N
106	Jun	13	1981	Forward	N
107	Jun	19	1988	Scrum Half	N
108	Jan	4	1995	Forward	N
109	Nov	29	1994	Scrum Half	N
110	Mar	7	1994	Forward	N
111	Jul	30	1985	Forward	N
112	Nov	15	2000	Forward	N
113	Nov	24	2000	Forward	N
114	Nov	22	1990	Back	N
115	Feb	5	1996	Forward	N
116	Jul	21	1993	Back	N
117	Jul	22	1997	Back	N
118	Apr	20	2002	Back	N
119	Nov	6	2001	Back	N
120	Oct	19	1992	Back	N
121	Dec	12	1990	Forward	N
122	Nov	3	1993	Forward	N
123	Jul	29	1997	Forward	N
124	Dec	1	2000	Forward	N
125	Nov	9	1990	Back	N
126	Aug	2	1995	Forward	N
127	Apr	15	1998	Forward	N
128	Oct	14	1994	Back	N
129	Feb	2	1986	Forward	N
130	Feb	4	1997	Forward	N
131	Oct	3	1991	Back	N
132	Dec	28	1996	Back	N
133	Jul	17	1989	Forward	N
134	May	7	1991	Back	N
135	Apr	28	1996	Back	N
136	Jun	10	1993	Forward	N
137	Mar	8	1991	Back	N
138	May	20	1991	Forward	N
139	Feb	20	1990	Back	N
140	Jan	27	1991	Forward	N
141	May	20	1985	Forward	N
142	May	25	2000	Forward	N
143	Dec	8	1999	Scrum Half	N
144	Sep	16	1974	Forward	N
145	Aug	2	1997	Forward	N
146	Sep	27	1996	Forward	N
147	Feb	28	1996	Forward	N
148	Nov	29	1983	Forward	N
149	Feb	13	1990	Forward	N
150	Dec	8	1992	Forward	N
151	Sep	6	1997	Back	N
152	Jan	29	1996	Forward	N
153	Nov	3	1990	Back	N
154	Oct	16	1983	Forward	N
155	Mar	17	1994	Forward	N
156	Aug	11	2001	Back	N
157	Apr	5	1987	Forward	N
158	May	1	2002	Back	N
159	May	26	2001	Back	N
160	Aug	8	1995	Back	N
161	Sep	9	1993	Forward	N
162	Oct	12	1999	Forward	N
163	May	12	1999	Forward	N
164	Jul	7	1999	Forward	N
165	Jul	6	1992	Forward	N
166	Oct	16	1994	Back	N
167	Jul	20	1995	Back	N
168	Jun	1	1996	Back	N
169	Jan	5	2001	Forward	N
170	Nov	11	1996	Forward	N
171	Mar	17	1992	Forward	N
172	Dec	25	1995	Forward	N
173	Jun	10	1991	Forward	N
174	Apr	1	1993	Forward	N
175	Feb	7	1994	Forward	N
176	Apr	13	1996	Forward	N
177	Nov	16	1999	Forward	N
178	Dec	9	1989	Forward	N
179	Sep	21	1988	Back	N
180	Apr	5	2001	Back	N
181	Apr	29	1991	Forward	N
182	Apr	13	1990	Back	N
183	Aug	6	1991	Back	N
184	Aug	28	1995	Back	N
185	Oct	31	1991	Back	N
186	Oct	29	1999	Back	N
187	May	21	1994	Back	N
188	Jun	13	1992	Back	N
189	Dec	18	1997	Scrum Half	N
190	Mar	6	2003	Forward	N
191	Oct	28	1995	Back	N
192	Jan	26	2003	Forward	N
193	Mar	30	1993	Forward	N
194	May	21	1997	Scrum Half	N
195	Nov	12	2002	Forward	N
196	Feb	18	1994	Forward	N
197	Oct	11	1993	Forward	N
198	Apr	16	1990	Forward	N
199	Feb	20	1996	Scrum Half	N
200	Feb	11	1993	Forward	N
201	Dec	17	1995	Scrum Half	N
202	Sep	15	2000	Back	N
203	Dec	7	1990	Forward	N
204	Oct	17	1999	Forward	N
205	Dec	6	1990	Forward	N
206	Feb	14	1989	Forward	N
207	Jan	27	1999	Back	N
208	Feb	21	1994	Forward	N
209	May	7	1997	Forward	N
210	Mar	31	1995	Forward	N
211	Sep	29	1992	Scrum Half	N
212	Apr	17	1998	Back	N
213	Jan	7	1999	Back	N
214	Apr	28	1989	Back	N
215	Jun	9	1997	Forward	N
216	Nov	15	1990	Forward	N
217	Oct	17	1988	Back	N
218	Jan	5	1993	Forward	N
219	May	26	1991	Forward	N
220	May	10	1996	Scrum Half	N
221	Dec	31	1997	Forward	N
222	Dec	21	1998	Back	N
223	Oct	14	1991	Scrum Half	N
224	Jul	17	1997	Scrum Half	N
225	Jan	7	1991	Back	N
226	Aug	29	1990	Forward	N
227	Oct	12	1998	Back	N
228	Jan	2	1988	Back	N
229	Apr	24	1997	Forward	N
230	Sep	15	1994	Forward	N
231	May	30	1999	Forward	N
232	Sep	1	1994	Back	N
233	Jan	23	1996	Back	N
234	Jul	3	1995	Forward	N
235	Nov	24	1996	Forward	N
236	May	26	1999	Forward	N
237	Feb	21	1990	Scrum Half	N
238	Feb	5	1996	Forward	N
239	Dec	17	1991	Forward	N
240	Feb	22	1989	Forward	N
241	Jan	18	1995	Back	N
242	Apr	17	1989	Forward	N
243	Dec	9	1995	Forward	N
244	Feb	2	2000	Forward	N
245	Mar	28	1993	Forward	N
246	Mar	23	1993	Back	N
247	Aug	14	1994	Back	N
248	Aug	20	1992	Back	N
249	Oct	26	1999	Forward	N
250	Nov	17	1998	Back	N
251	Dec	21	1999	Forward	N
252	Feb	21	1997	Back	N
253	Dec	4	1992	Forward	N
254	Oct	16	1998	Forward	N
255	Mar	21	1993	Scrum Half	N
256	Jun	28	2000	Forward	N
257	Feb	28	2000	Back	N
258	May	4	1998	Back	N
259	Dec	31	1997	Back	N
260	Dec	15	1994	Forward	N
261	Jan	30	1996	Scrum Half	N
262	Nov	9	1999	Forward	N
263	Oct	11	1995	Scrum Half	N
264	Sep	19	1995	Back	N
265	Jun	7	1996	Forward	N
266	May	29	1988	Forward	N
267	Aug	16	1994	Back	N
268	Mar	5	2001	Back	N
269	Jan	29	1997	Forward	N
270	Apr	11	1999	Scrum Half	N
271	Dec	14	1999	Back	N
272	Oct	10	1997	Forward	N
273	Apr	23	1990	Forward	N
274	Mar	16	1994	Forward	N
275	Apr	3	2000	Forward	N
276	Jan	3	1997	Back	N
277	Apr	17	1996	Forward	N
278	Dec	5	1997	Scrum Half	N
279	Dec	14	1986	Forward	N
280	Feb	25	1991	Forward	N
281	Feb	17	1998	Back	N
282	May	13	1993	Forward	N
283	Jul	28	1992	Back	N
284	Jul	28	1992	Back	N
285	Feb	27	1991	Back	N
286	Apr	25	1988	Forward	N
287	Jan	15	2000	Back	N
288	Dec	13	1995	Forward	N
289	Jul	1	2001	Scrum Half	N
290	Oct	9	1991	Forward	N
291	Sep	21	1987	Forward	N
292	Nov	12	1990	Forward	N
293	Jul	18	2000	Back	N
294	Jun	1	1999	Forward	N
295	Nov	22	1996	Forward	N
296	Oct	25	1992	Forward	N
297	Jul	2	1998	Back	N
298	Feb	13	1989	Forward	N
299	Dec	12	1989	Back	N
300	Jul	3	2000	Forward	N
301	Sep	9	1990	Back	N
302	Sep	21	1993	Forward	N
303	Nov	15	1995	Back	N
304	Jul	5	1987	Back	N
305	Mar	25	1992	Forward	N
306	Mar	29	1999	Forward	N
307	Jan	9	2001	Forward	N
308	Jun	3	1995	Back	N
309	Jun	6	1999	Forward	N
310	Jul	24	1995	Forward	N
311	Nov	19	1999	Forward	N
312	Jan	26	1993	Forward	N
313	Jun	22	1999	Forward	N
314	Jun	16	1993	Forward	N
315	Apr	27	1998	Forward	N
316	Nov	8	1999	Forward	N
317	Aug	17	1982	Forward	N
318	May	12	1991	Forward	N
319	Feb	26	1985	Forward	N
320	Apr	7	1992	Forward	N
321	Jul	30	1993	Forward	N
322	Jul	6	1993	Forward	N
323	Feb	27	1999	Forward	N
324	Aug	17	1994	Forward	N
325	Apr	2	1997	Forward	N
326	Aug	1	1989	Forward	N
327	Jan	14	1987	Forward	N
328	Mar	25	1996	Forward	N
329	Oct	24	1996	Forward	N
330	May	7	1991	Back	N
331	May	4	1998	Back	N
332	Dec	11	1998	Scrum Half	N
333	Dec	11	1998	Scrum Half	N
334	Sep	13	1999	Back	N
335	Jan	27	1991	Forward	N
336	Aug	25	1988	Back	N
337	Feb	2	1995	Back	N
338	Nov	19	1991	Back	N
339	Feb	17	2001	Forward	N
340	Jun	9	1993	Forward	N
341	May	5	1998	Forward	N
342	Feb	1	1982	Back	N
343	Oct	3	1999	Back	N
344	Apr	2	1998	Forward	N
345	Dec	19	1991	Forward	N
346	Nov	11	2000	Back	N
347	Jul	21	1987	Forward	N
348	Dec	13	1992	Forward	N
349	Apr	1	1994	Back	N
350	Sep	20	1999	Forward	N
351	May	5	2000	Forward	N
352	Apr	25	1988	Forward	N
353	Jan	27	1997	Forward	N
354	Aug	2	1989	Forward	N
355	Oct	5	1999	Forward	N
356	Jan	9	1983	Forward	N
357	Feb	14	1984	Forward	N
358	Nov	18	1989	Back	N
359	Jan	23	1996	Back	N
360	May	10	1996	Scrum Half	N
361	Dec	21	1998	Back	N
362	Dec	6	1996	Forward	N
363	Dec	17	1995	Forward	N
364	Jul	17	1997	Scrum Half	N
365	Nov	12	1990	Forward	N
366	Mar	25	1995	Forward	N
367	Nov	2	1991	Back	N
368	Sep	25	1995	Forward	N
369	Jun	28	1997	Back	N
370	Feb	19	1989	Forward	N
371	Sep	11	1991	Back	N
372	Jun	8	1993	Forward	N
373	Nov	25	1984	Back	N
374	Jul	19	1991	Back	N
375	May	23	1993	Forward	N
376	Jul	6	1997	Forward	N
377	Jan	24	2000	Scrum Half	N
378	Nov	11	1991	Back	N
379	Oct	25	1991	Scrum Half	N
380	Jun	11	1985	Forward	N
381	Feb	26	1992	Forward	N
382	Jan	23	1996	Back	N
383	Sep	23	1997	Forward	N
384	Jul	31	1987	Back	N
385	May	19	1988	Forward	N
386	Feb	1	1989	Back	N
387	Jul	24	1995	Forward	N
388	May	22	1998	Forward	N
389	Jul	5	1993	Forward	N
390	May	1	1985	Back	N
391	May	1	1981	Forward	N
392	Jan	26	2000	Back	N
393	Aug	17	1982	Forward	N
394	Jan	22	1987	Forward	N
395	Oct	24	1996	Back	N
396	Aug	16	1988	Back	N
397	Jan	30	1996	Forward	N
398	Nov	13	1984	Back	N
399	Jan	1	1988	Forward	N
400	Jan	20	1996	Forward	N
401	Dec	19	1994	Forward	N
402	May	3	1998	Back	N
403	Jul	19	1988	Forward	N
404	Oct	17	1994	Back	N
405	Jul	30	1993	Forward	N
406	Jul	29	1993	Forward	N
407	Jul	6	1993	Forward	N
408	Jun	8	1995	Back	N
409	Nov	14	1996	Forward	N
410	Dec	10	1995	Forward	N
411	Jan	20	1986	Forward	N
412	Oct	6	1989	Forward	N
413	Sep	25	1998	Scrum Half	N
414	Aug	20	1997	Forward	N
415	May	14	1981	Forward	N
416	Jul	10	1999	Back	N
417	Aug	15	1986	Forward	N
418	Aug	29	1995	Forward	N
419	Jun	15	1989	Scrum Half	N
420	Jan	20	1993	Forward	N
421	May	31	1987	Forward	N
422	Dec	2	1999	Forward	N
423	Oct	5	1996	Forward	N
424	Feb	13	1995	Back	N
425	Apr	29	1991	Forward	N
426	Sep	18	1998	Back	N
427	Sep	18	1998	Back	N
428	Jun	12	1997	Back	N
429	Jun	29	1993	Forward	N
430	Jan	31	1989	Forward	N
431	Jun	3	1998	Forward	N
432	Apr	4	1982	Forward	N
433	Aug	22	1995	Forward	N
434	Sep	24	1999	Scrum Half	N
435	Apr	24	1992	Back	N
436	Jan	29	1996	Forward	N
437	Jan	8	1997	Forward	N
438	Mar	12	1990	Forward	N
439	Nov	29	1991	Back	N
440	Apr	3	1992	Forward	N
441	Nov	11	1992	Back	N
442	Aug	28	1996	Forward	N
443	Nov	28	1998	Back	N
444	Sep	9	1994	Back	N
445	Apr	14	1992	Forward	N
446	Feb	17	1994	Scrum Half	N
447	Dec	10	1996	Forward	N
448	Sep	24	1988	Forward	N
449	Oct	30	1991	Forward	N
450	Jan	6	1990	Back	N
451	May	24	1993	Back	N
452	Jan	17	1992	Back	N
453	Oct	4	1997	Forward	N
454	Mar	12	1998	Back	N
455	Mar	16	1990	Forward	N
456	Feb	4	1994	Forward	N
457	Feb	13	1988	Forward	N
458	Jan	28	1985	Forward	N
459	Aug	30	1996	Forward	N
460	Oct	12	1987	Forward	N
461	Jun	7	1990	Forward	N
462	Jan	19	1996	Forward	N
463	Dec	14	1994	Scrum Half	N
464	Apr	8	1993	Scrum Half	N
465	Sep	21	1993	Forward	N
466	Feb	11	1994	Back	N
467	Oct	27	1987	Forward	N
468	Jul	26	1990	Forward	N
469	Jul	9	1992	Back	N
470	Oct	10	1990	Scrum Half	N
471	Mar	30	1987	Back	N
472	Mar	27	1992	Back	N
473	Apr	22	1990	Back	N
474	Feb	7	1997	Back	N
475	Feb	28	1994	Back	N
476	Aug	7	1994	Back	N
477	Jan	5	1996	Scrum Half	N
478	Mar	2	1999	Back	N
479	Feb	14	1995	Forward	N
480	Sep	14	1994	Forward	N
481	Dec	26	1997	Back	N
482	Sep	12	1994	Forward	N
483	Oct	19	1992	Back	N
484	Dec	19	1984	Forward	N
485	Feb	22	1989	Forward	N
486	Feb	15	1990	Forward	N
487	Oct	7	1991	Back	N
488	May	21	1997	Forward	N
489	Dec	23	1994	Back	N
490	Jun	16	1997	Forward	N
491	Jul	8	1992	Forward	N
492	Jan	19	1988	Forward	N
493	Apr	10	1995	Forward	N
494	Apr	2	1994	Forward	N
495	Apr	21	1990	Forward	N
496	Oct	17	1994	Back	N
497	Aug	2	1995	Forward	N
498	Jun	8	1995	Back	N
499	Jul	22	1996	Forward	N
500	Jul	21	1991	Forward	N
501	Jun	11	1996	Forward	N
502	Jun	20	1991	Back	N
503	Mar	26	1992	Forward	N
504	Feb	26	1994	Forward	N
505	Apr	12	1989	Back	N
506	Aug	27	1990	Forward	N
507	Dec	16	1990	Back	N
508	Dec	15	1986	Forward	N
509	Feb	5	1994	Back	N
510	Oct	18	1994	Forward	N
511	Sep	28	1991	Forward	N
512	Sep	28	1990	Forward	N
513	Dec	23	1992	Back	N
514	Aug	19	1992	Forward	N
515	Jan	3	1995	Forward	N
516	May	28	1989	Back	N
517	Apr	2	1995	Back	N
518	Mar	17	1992	Back	N
519	Mar	24	1990	Forward	N
520	Sep	29	1994	Forward	N
521	Mar	20	1993	Back	N
522	Sep	5	1992	Forward	N
523	Sep	3	1992	Forward	N
524	Sep	8	1998	Back	N
525	Aug	28	1995	Back	N
526	Mar	21	1998	Forward	N
527	Oct	28	1995	Back	N
528	Feb	14	1999	Back	N
529	May	30	1992	Forward	N
530	Nov	11	1991	Forward	N
531	May	27	1998	Scrum Half	N
532	Oct	18	1996	Back	N
533	Sep	23	1988	Forward	N
534	Dec	5	1997	Scrum Half	N
535	May	16	2002	Forward	N
536	Jun	19	2002	Scrum Half	N
537	Feb	13	2000	Forward	N
538	Jul	31	1998	Back	N
539	Jun	20	1993	Forward	N
540	Sep	22	1993	Back	N
541	May	15	1985	Back	N
542	Oct	27	1999	Forward	N
543	Nov	3	1990	Forward	N
544	Feb	27	2002	Back	N
545	Mar	14	1994	Forward	N
546	Oct	11	2002	Forward	N
547	May	20	2003	Back	N
548	Sep	1	1994	Back	N
549	Mar	30	1993	Forward	N
550	Aug	4	1993	Scrum Half	N
551	Jun	8	1994	Forward	N
552	Dec	18	2001	Back	N
553	Mar	29	1999	Forward	N
554	Feb	19	2002	Forward	N
555	May	23	2000	Back	N
556	Jun	24	1992	Back	N
557	Jul	3	1995	Forward	N
558	Jul	16	1996	Forward	N
559	Mar	13	2003	Back	N
560	Dec	5	2002	Forward	N
561	Oct	4	2001	Back	N
562	Jan	31	2000	Back	N
563	Nov	24	1996	Forward	N
564	May	26	1999	Forward	N
565	Dec	1	1993	Forward	N
566	Jan	18	1995	Back	N
567	Jun	7	1997	Forward	N
568	Mar	22	2000	Scrum Half	N
569	Apr	5	1997	Scrum Half	N
570	Jan	24	2003	Back	N
571	Jun	8	1997	Forward	N
572	Jul	14	1989	Forward	N
573	Aug	15	1996	Forward	N
574	Aug	5	1999	Forward	N
575	Nov	22	2002	Back	N
576	Apr	11	1993	Back	N
577	May	12	1998	Back	N
578	Jul	21	1994	Back	N
579	Feb	27	1999	Forward	N
580	Oct	26	1999	Forward	N
581	Dec	21	1999	Forward	N
582	Apr	2	1997	Forward	N
583	Oct	16	1998	Forward	N
584	Dec	19	1996	Back	N
585	Nov	10	1994	Forward	N
586	Jan	31	1995	Forward	N
587	Dec	31	1997	Back	N
588	Mar	19	1993	Back	N
589	May	4	1999	Forward	N
590	Apr	5	1984	Back	N
591	Feb	6	1999	Forward	N
592	Nov	9	1999	Forward	N
593	Jan	1	2000	Scrum Half	N
594	Oct	11	1995	Scrum Half	N
595	Jan	9	2002	Forward	N
596	May	21	2000	Forward	N
597	Feb	8	1995	Forward	N
598	Jan	1	2000	Back	N
599	Jun	5	1987	Back	N
600	Oct	1	1991	Forward	N
601	Feb	24	1995	Forward	N
602	Nov	18	1991	Back	N
603	Dec	14	1999	Back	N
604	Dec	22	1989	Forward	N
605	Dec	29	1995	Forward	N
606	Oct	17	1999	Forward	N
607	Dec	5	1991	Forward	N
608	Feb	12	1999	Forward	N
609	Mar	8	1990	Back	N
610	Nov	6	1991	Forward	N
611	Jan	23	2000	Forward	N
612	Nov	11	2000	Back	N
613	Nov	3	1995	Forward	N
614	Sep	6	1996	Forward	N
615	Aug	28	1999	Forward	N
616	Mar	30	1998	Back	N
617	Dec	1	1998	Scrum Half	N
618	Dec	19	2001	Forward	N
619	Oct	10	1992	Forward	N
620	Feb	27	2001	Forward	N
621	Apr	14	1998	Back	N
622	Oct	14	1994	Forward	N
623	Apr	26	1997	Forward	N
624	Nov	7	1996	Forward	N
625	Nov	12	1990	Forward	N
626	Aug	5	2000	Back	N
627	Dec	5	1993	Forward	N
628	Dec	14	1995	Back	N
629	Aug	15	1997	Scrum Half	N
630	Sep	11	1993	Forward	N
631	Jun	3	1995	Forward	N
632	Jul	17	1987	Forward	N
633	Jul	7	2001	Forward	N
634	Sep	15	1988	Forward	N
635	Dec	28	1990	Back	N
636	Oct	5	1996	Back	N
637	Sep	13	2000	Forward	N
638	Jul	15	2001	Forward	N
639	Nov	19	1999	Forward	N
640	Mar	19	1998	Forward	N
641	Nov	11	1997	Back	N
642	Sep	11	1994	Forward	N
643	Dec	13	2000	Forward	N
644	Apr	1	1990	Back	N
645	Jan	21	1993	Scrum Half	N
646	Nov	26	1999	Back	N
647	Feb	18	1989	Forward	N
648	May	12	2000	Back	N
649	May	15	1991	Forward	N
650	Jan	19	1993	Back	N
651	Apr	21	1997	Forward	N
652	Jun	16	1994	Forward	N
653	Oct	25	1998	Forward	N
654	Nov	8	1995	Forward	N
655	Oct	12	1992	Forward	N
656	Feb	2	2001	Back	N
657	May	5	2000	Back	N
658	Oct	3	1991	Forward	N
659	Apr	16	1993	Back	N
660	Jun	11	1996	Forward	N
661	Feb	15	1999	Back	N
662	Jul	12	1998	Forward	N
663	Aug	17	1989	Back	N
664	May	14	1996	Forward	N
665	Aug	1	1988	Forward	N
666	May	7	1992	Forward	N
667	Jun	26	1996	Forward	N
668	Sep	13	1999	Back	N
669	Sep	9	2001	Forward	N
670	Nov	9	2001	Forward	N
671	Sep	11	1996	Back	N
672	Feb	27	1986	Forward	N
673	Apr	14	1989	Back	N
674	Nov	15	1988	Back	N
675	Jun	7	1996	Forward	N
676	May	16	2001	Scrum Half	N
677	Mar	10	1998	Forward	N
678	Feb	8	1997	Forward	N
679	May	17	1990	Back	N
680	Apr	26	1993	Back	N
681	Nov	29	2000	Back	N
682	Feb	12	2002	Forward	N
683	Jan	2	1987	Scrum Half	N
684	Aug	11	1995	Forward	N
685	Oct	19	1990	Back	N
686	May	5	1991	Forward	N
687	Nov	4	1998	Back	N
688	May	15	1997	Forward	N
689	Nov	17	1995	Back	N
690	Jun	11	1997	Forward	N
691	Mar	30	1994	Back	N
692	Jan	28	1997	Forward	N
693	Jun	19	1992	Forward	N
694	Dec	11	1997	Scrum Half	N
695	Aug	5	1988	Forward	N
696	Mar	5	1998	Back	N
697	Jul	31	2000	Forward	N
698	Aug	4	1999	Forward	N
699	Sep	15	2000	Back	N
700	Dec	17	1993	Back	N
701	Apr	7	2000	Forward	N
702	Nov	19	1999	Forward	N
703	Aug	25	1992	Forward	N
704	Apr	18	1998	Forward	N
705	Jun	17	1990	Back	N
706	Nov	11	1993	Forward	N
707	Jan	27	1992	Forward	N
708	Jul	27	1994	Forward	N
709	Dec	3	2000	Back	N
710	Jul	16	1996	Back	N
711	Jul	7	1990	Forward	N
712	Jan	10	1995	Back	N
713	Jul	31	1999	Back	N
714	Mar	4	2000	Forward	N
715	Mar	16	1997	Back	N
716	Apr	23	2001	Forward	N
717	May	7	1993	Forward	N
718	Feb	14	1999	Back	N
719	Jul	11	1997	Scrum Half	N
720	Jul	24	1993	Scrum Half	N
721	Aug	4	1989	Forward	N
722	Jan	17	1997	Forward	N
723	Mar	31	2000	Forward	N
724	Jan	21	1994	Forward	N
725	May	6	1996	Forward	N
726	Oct	2	1990	Forward	N
727	Aug	5	1997	Forward	N
728	Jul	5	2000	Forward	N
729	Oct	17	1999	Forward	N
730	Sep	16	1999	Back	N
731	May	1	2002	Back	N
732	Mar	9	1988	Scrum Half	N
733	Sep	29	1992	Scrum Half	N
734	Dec	25	1994	Back	N
735	Oct	30	1991	Forward	N
736	Nov	11	1996	Back	N
737	Mar	14	2000	Back	N
738	Dec	19	2001	Forward	N
739	Jan	11	1997	Forward	N
740	Feb	15	1987	Back	N
741	Oct	19	1996	Back	N
742	Nov	4	1998	Back	N
743	Sep	21	1987	Forward	N
744	Nov	12	1990	Forward	N
745	Oct	28	1997	Forward	N
746	Jan	1	1993	Back	N
747	Jul	7	1999	Forward	N
748	Jul	6	1992	Forward	N
749	Oct	16	1994	Back	N
750	Feb	8	1998	Forward	N
751	Apr	11	1989	Back	N
752	Jan	9	1999	Forward	N
753	Aug	15	1997	Scrum Half	N
754	Sep	8	1989	Back	N
755	Jul	19	1991	Back	N
756	Jul	20	1995	Back	N
757	Oct	9	1985	Forward	N
758	Jul	7	2001	Forward	N
759	Feb	19	1987	Forward	N
760	Jan	5	2001	Forward	N
761	Nov	7	2000	Back	N
762	May	9	1985	Forward	N
763	Nov	11	1996	Forward	N
764	Aug	24	1993	Forward	N
765	Mar	17	1992	Forward	N
766	Sep	18	1991	Back	N
767	Mar	11	1995	Forward	N
768	Jan	9	2001	Forward	N
769	Sep	13	2000	Forward	N
770	Jul	15	2001	Forward	N
771	Apr	1	1993	Forward	N
772	Nov	19	1999	Forward	N
773	Jan	26	1993	Forward	N
774	Mar	19	1998	Forward	N
775	Jan	19	1990	Forward	N
776	Nov	18	1991	Forward	N
777	Jul	22	1997	Back	N
778	Feb	5	2001	Back	N
779	Mar	25	2001	Forward	N
780	May	1	1994	Back	N
781	Sep	27	2000	Forward	N
782	May	12	2000	Back	N
783	May	8	1998	Forward	N
784	Sep	2	2000	Forward	N
785	Oct	27	1985	Forward	N
786	Sep	16	1980	Forward	N
787	Oct	14	1994	Back	N
788	May	15	1989	Forward	N
789	Oct	29	1999	Back	N
790	Aug	1	1989	Forward	N
791	Apr	24	1984	Forward	N
792	May	5	2000	Back	N
793	Oct	24	1996	Forward	N
794	Jun	11	1996	Forward	N
795	Jun	18	1999	Forward	N
796	Feb	15	1999	Back	N
797	Jul	17	1989	Forward	N
798	Jul	24	1983	Scrum Half	N
799	Jan	26	2003	Forward	N
800	Sep	26	1998	Forward	N
801	Jul	19	2000	Forward	N
802	Jun	26	1996	Forward	N
803	Sep	13	1999	Back	N
804	Feb	20	1990	Back	N
805	Sep	13	1992	Forward	N
806	Mar	19	1984	Forward	N
807	Dec	16	1990	Back	N
808	Sep	8	1997	Forward	N
809	Aug	31	1996	Scrum Half	N
810	Nov	30	2001	Back	N
811	Feb	8	1997	Forward	N
812	Apr	29	1994	Back	N
813	Nov	13	1992	Forward	N
814	Nov	29	1991	Back	N
815	Feb	11	1997	Back	N
816	Jan	1	2000	Forward	N
817	Apr	17	1996	Forward	N
818	Apr	14	1995	Back	N
819	Aug	3	1996	Forward	N
820	Oct	5	1993	Forward	N
821	Oct	4	1998	Back	N
822	May	8	1995	Back	N
823	Dec	8	1989	Forward	N
824	Jun	12	1998	Forward	N
825	Dec	31	1991	Forward	N
826	May	7	1993	Back	N
827	Sep	3	1987	Back	N
828	Sep	4	1998	Forward	N
829	Dec	3	1990	Back	N
830	Nov	28	1999	Back	N
831	Mar	14	1997	Forward	N
832	Oct	12	1996	Back	N
833	Jun	1	1999	Forward	N
834	Jan	17	2002	Forward	N
835	Jul	19	1991	Forward	N
836	Dec	29	1991	Scrum Half	N
837	Dec	24	1993	Forward	N
838	Aug	29	1998	Scrum Half	N
839	May	18	1996	Forward	N
840	Nov	29	1987	Scrum Half	N
841	Oct	5	1993	Forward	N
842	Sep	2	1983	Back	N
843	Aug	9	1995	Forward	N
844	Aug	11	1989	Forward	N
845	Feb	13	1996	Scrum Half	N
846	Apr	24	1996	Scrum Half	N
847	Feb	25	1994	Forward	N
848	Apr	3	1995	Forward	N
849	Jan	1	1995	Back	N
850	Mar	25	1992	Forward	N
851	Mar	11	1995	Forward	N
852	Jun	6	1997	Back	N
853	Jan	14	1996	Scrum Half	N
854	Mar	16	1994	Forward	N
855	Dec	4	1997	Back	N
856	Aug	17	1991	Back	N
857	May	12	1994	Scrum Half	N
858	Jul	5	1993	Forward	N
859	Oct	2	1980	Back	N
860	Jan	16	1995	Back	N
861	Sep	29	1982	Forward	N
862	Apr	12	2000	Scrum Half	N
863	Jul	22	1997	Back	N
864	Mar	10	1987	Back	N
865	Aug	20	1992	Forward	N
866	Jan	21	1994	Back	N
867	Jan	3	1991	Back	N
868	Sep	7	1987	Back	N
869	Dec	11	1995	Scrum Half	N
870	Nov	26	1999	Back	N
871	Oct	22	1994	Forward	N
872	Aug	5	1998	Forward	N
873	Apr	8	1992	Scrum Half	N
874	Jul	2	1997	Forward	N
875	Oct	16	1989	Forward	N
876	Sep	20	1999	Scrum Half	N
877	Aug	22	1996	Forward	N
878	Apr	17	1998	Back	N
879	Jul	23	1985	Back	N
880	Apr	18	1994	Forward	N
881	Sep	23	1996	Back	N
882	Oct	5	1995	Forward	N
883	Jun	12	1992	Back	N
884	May	16	1997	Back	N
885	Nov	20	1991	Back	N
886	Dec	4	1992	Forward	N
887	Sep	18	1990	Forward	N
888	Jun	18	1999	Forward	N
889	Jul	17	1989	Forward	N
890	Jan	20	1993	Forward	N
891	Oct	28	1995	Back	N
892	Nov	25	1997	Scrum Half	N
893	Dec	15	1993	Back	N
894	Feb	28	1999	Back	N
895	Aug	25	1988	Back	N
896	Jan	23	1987	Forward	N
897	May	18	1995	Forward	N
898	Dec	12	1991	Back	N
899	Nov	7	1993	Back	N
900	Aug	31	1996	Scrum Half	N
901	Dec	13	1995	Back	N
902	Jul	29	1991	Forward	N
903	Apr	2	1991	Back	N
904	Jan	29	1994	Back	N
905	Nov	27	1996	Forward	N
906	Apr	17	1996	Forward	N
907	Sep	30	1988	Forward	N
908	Sep	25	1987	Forward	N
909	Sep	29	1992	Scrum Half	N
910	May	13	1993	Forward	N
911	Dec	30	1989	Back	N
912	Jan	27	1997	Forward	N
913	Dec	4	1987	Back	N
914	Apr	6	1990	Back	N
915	Oct	18	1990	Back	N
916	May	7	1993	Back	N
917	Nov	7	1984	Forward	N
918	Dec	21	1998	Back	N
919	Dec	6	1996	Forward	N
920	Feb	10	1986	Back	N
921	Dec	1	1994	Forward	N
922	Jun	12	1992	Back	N
923	Aug	29	1998	Scrum Half	N
924	Oct	16	1988	Forward	N
925	Jun	30	1988	Forward	N
926	Nov	10	1996	Back	N
927	Oct	5	1993	Forward	N
928	May	23	1993	Forward	N
929	Mar	14	1999	Scrum Half	N
930	Aug	24	1995	Forward	N
931	Dec	21	1987	Back	N
932	Aug	29	1998	Forward	N
933	Dec	20	1995	Forward	N
934	Feb	13	1996	Scrum Half	N
935	Jan	24	2000	Scrum Half	N
936	May	1	1993	Forward	N
937	Oct	20	1989	Back	N
938	Mar	16	1994	Forward	N
939	Sep	21	1990	Forward	N
940	Jan	2	1994	Back	N
941	Dec	17	1991	Forward	N
942	Nov	30	1994	Back	N
943	Aug	13	1991	Forward	N
944	Feb	24	1997	Back	N
945	Jun	24	1985	Forward	N
946	Aug	5	1998	Forward	N
947	May	28	1986	Forward	N
948	Dec	15	1985	Forward	N
949	Feb	27	1999	Forward	N
950	Jan	13	1986	Scrum Half	N
951	Apr	2	1997	Forward	N
952	Jun	24	1998	Forward	N
953	May	15	1997	Forward	N
954	Aug	29	1995	Forward	N
955	Aug	18	1984	Forward	N
956	Aug	8	1986	Back	N
957	Jul	3	1993	Back	N
958	Oct	26	1989	Forward	N
959	May	2	1991	Forward	N
960	Jun	18	1993	Back	N
961	May	20	1985	Forward	N
962	Jun	24	1995	Back	N
963	Jan	5	1994	Forward	N
964	Nov	6	1983	Forward	N
965	Sep	16	1985	Back	N
966	Mar	27	1986	Forward	N
967	Sep	11	1990	Back	N
968	Dec	12	1994	Forward	N
969	Jun	20	1983	Back	N
970	May	24	1997	Back	N
971	Jan	16	1994	Forward	N
972	May	12	1990	Back	N
973	Feb	27	2003	Forward	N
974	Sep	6	2000	Forward	N
975	Dec	12	1991	Forward	N
976	May	9	1987	Forward	N
977	May	26	1991	Forward	N
978	Jun	1	1999	Forward	N
979	Jun	14	2002	Scrum Half	N
980	Mar	18	1982	Forward	N
981	Mar	16	1993	Back	N
982	Feb	16	1995	Forward	N
983	Jul	15	1990	Forward	N
984	Aug	28	1992	Back	N
985	Jan	13	2000	Forward	N
986	Apr	13	1999	Forward	N
987	Jun	6	1999	Forward	N
988	Jun	16	2001	Back	N
989	May	23	2001	Back	N
990	Dec	19	2000	Scrum Half	N
991	Dec	5	1993	Forward	N
992	Oct	10	1995	Forward	N
993	Jun	18	2001	Forward	N
994	Oct	29	1993	Forward	N
995	Mar	29	1991	Back	N
996	May	15	1989	Back	N
997	Jan	31	1988	Back	N
998	Apr	17	1998	Back	N
999	May	30	1988	Back	N
1000	Jun	23	1997	Back	N
1001	Dec	15	1997	Back	N
1002	Nov	1	1993	Forward	N
1003	Apr	27	1999	Forward	N
1004	Mar	25	1996	Forward	N
1005	May	10	1992	Back	N
1006	Sep	30	1990	Back	N
1007	Nov	25	1997	Scrum Half	N
1008	Jan	25	1996	Forward	N
1009	Dec	5	2000	Back	N
1010	Mar	21	1991	Back	N
1011	May	15	2001	Scrum Half	N
1012	Aug	25	1995	Forward	N
1013	Jul	30	1991	Forward	N
1014	Jan	22	1992	Back	N
1015	Sep	29	1993	Forward	N
1016	Nov	20	2000	Forward	N
1017	Oct	21	1995	Forward	N
1018	Jun	9	1983	Scrum Half	N
1019	Jan	28	1987	Forward	N
1020	Sep	5	1989	Scrum Half	N
1021	Nov	8	2002	Back	N
1022	Jun	2	2000	Forward	N
1023	Dec	5	1997	Back	N
1024	Feb	25	1991	Forward	N
1025	Apr	10	1998	Scrum Half	N
1026	Aug	26	1992	Forward	N
1027	Feb	23	2000	Back	N
1028	Jul	31	2001	Back	N
1029	Oct	7	1991	Forward	N
1030	Feb	18	1998	Forward	N
1031	May	26	1994	Forward	N
1032	Mar	15	1985	Forward	N
1033	Oct	13	1997	Forward	N
1034	Mar	16	1992	Forward	N
1035	Jan	30	1993	Forward	N
1036	Aug	2	2000	Forward	N
1037	Sep	15	1994	Forward	N
1038	Nov	14	2000	Forward	N
1039	Dec	29	1995	Forward	N
1040	Jun	6	2001	Forward	N
1041	Jan	17	1999	Back	N
1042	Jan	3	1992	Back	N
1043	Mar	6	1993	Forward	N
1044	Jan	5	1992	Back	N
1045	Jan	14	1997	Back	N
1046	Dec	24	1995	Back	N
1047	Sep	15	2002	Back	N
1048	Sep	8	1998	Back	N
1049	Dec	9	1989	Forward	N
1050	Sep	9	1994	Forward	N
1051	Jun	16	1997	Forward	N
1052	Jun	2	1987	Forward	N
1053	Mar	3	2000	Forward	N
1054	Sep	2	2000	Forward	N
1055	Jan	21	1996	Forward	N
1056	Feb	14	1987	Forward	N
1057	Feb	24	1998	Scrum Half	N
1058	Oct	5	1995	Forward	N
1059	Feb	2	1998	Back	N
1060	Jan	9	1989	Scrum Half	N
1061	Jan	27	1994	Forward	N
1062	Jun	29	1993	Forward	N
1063	May	26	1992	Back	N
1064	Feb	8	1998	Back	N
1065	Apr	19	1989	Forward	N
1066	Nov	19	1991	Back	N
1067	Jun	6	1993	Forward	N
1068	Aug	24	1991	Forward	N
1069	May	27	1998	Scrum Half	N
1070	Feb	14	1993	Forward	N
1071	Mar	16	1998	Back	N
1072	Jun	13	1998	Back	N
1073	Sep	15	1991	Forward	N
1074	Sep	28	1992	Forward	N
1075	Sep	10	1997	Forward	N
1076	Mar	3	2000	Back	N
1077	Oct	7	1989	Back	N
1078	Aug	30	1993	Back	N
1079	Mar	21	1987	Forward	N
1080	Oct	24	1995	Back	N
1081	Apr	3	1979	Forward	N
1082	Apr	10	1998	Scrum Half	N
1083	Sep	29	1978	Forward	N
1084	Oct	5	1993	Forward	N
1085	Apr	21	1998	Back	N
1086	Mar	1	1999	Forward	N
1087	Jan	5	1993	Forward	N
1088	Nov	26	1995	Back	N
1089	Feb	24	1994	Forward	N
1090	Aug	26	1998	Back	N
1091	Dec	13	1995	Forward	N
1092	Dec	6	1994	Back	N
1093	Nov	6	1999	Back	N
1094	Aug	17	1985	Back	N
1095	Feb	8	1998	Forward	N
1096	Sep	13	1994	Forward	N
1097	Jan	19	1996	Forward	N
1098	May	22	1996	Forward	N
1099	Nov	20	1995	Forward	N
1100	Aug	30	1993	Back	N
1101	Apr	23	1995	Back	N
1102	Apr	1	1996	Scrum Half	N
1103	Oct	27	1987	Forward	N
1104	Aug	24	1995	Forward	N
1105	Jun	14	1997	Forward	N
1106	Feb	28	1996	Back	N
1107	Aug	10	1986	Forward	N
1108	Apr	12	1988	Forward	N
1109	Mar	4	1998	Scrum Half	N
1110	Oct	27	1987	Forward	N
1111	Jul	5	1987	Back	N
1112	Jul	31	2000	Forward	N
1113	Jun	29	1994	Back	N
1114	Jan	15	1991	Forward	N
1115	Jun	19	1988	Scrum Half	N
1116	Aug	4	1999	Forward	N
1117	Feb	6	1995	Forward	N
1118	Aug	6	1996	Back	N
1119	Feb	26	1994	Scrum Half	N
1120	Oct	5	1991	Back	N
1121	Jul	30	1985	Forward	N
1122	Mar	4	1993	Back	N
1123	Sep	15	2000	Back	N
1124	Dec	19	1997	Back	N
1125	Jul	19	1989	Back	N
1126	Apr	7	2000	Forward	N
1127	Oct	18	1995	Back	N
1128	Jan	5	1996	Scrum Half	N
1129	Jun	6	1988	Back	N
1130	Feb	23	1992	Back	N
1131	May	13	1990	Forward	N
1132	Oct	7	1991	Back	N
1133	Sep	5	1995	Forward	N
1134	Dec	23	1994	Back	N
1135	May	8	1999	Forward	N
1136	Feb	15	1995	Forward	N
1137	May	1	1994	Back	N
1138	Feb	12	1984	Forward	N
1139	Oct	22	1994	Forward	N
1140	Oct	28	1991	Back	N
1141	May	17	1994	Back	N
1142	Oct	18	1996	Scrum Half	N
1143	Oct	9	1998	Back	N
1144	Jul	10	1988	Forward	N
1145	May	17	1999	Forward	N
1146	Jun	24	1994	Back	N
1147	Aug	31	1990	Forward	N
1148	Feb	7	1996	Forward	N
1149	Oct	9	1996	Back	N
1150	Sep	18	1990	Forward	N
1151	Jun	13	1990	Back	N
1152	Jul	17	1989	Forward	N
1153	Apr	28	1996	Back	N
1154	Aug	22	1988	Forward	N
1155	Sep	23	1989	Forward	N
1156	Nov	12	1993	Forward	N
1157	Feb	2	1995	Back	N
1158	May	23	1992	Scrum Half	N
1159	Mar	31	2000	Forward	N
1160	Mar	31	1992	Forward	N
1161	Mar	16	1994	Forward	N
1162	Jul	11	1997	Forward	N
1163	Dec	11	1991	Forward	N
1164	Dec	31	1990	Forward	N
1165	Apr	3	1990	Forward	N
1166	Jan	3	1984	Back	N
1167	Jul	7	1987	Back	N
1168	Mar	27	1986	Forward	N
1169	Jul	31	1986	Scrum Half	N
1170	Jul	29	1991	Forward	N
1171	Aug	29	1988	Back	N
1172	Dec	2	1989	Back	N
1173	Feb	8	1997	Forward	N
1174	Dec	8	1992	Forward	N
1175	Nov	27	1996	Forward	N
1176	Jul	2	1998	Back	N
1177	Dec	3	1981	Forward	N
1178	Apr	22	1988	Back	N
1179	Dec	7	1979	Forward	N
1180	Nov	28	1981	Back	N
1181	Oct	6	1982	Forward	N
1182	Mar	4	1992	Forward	N
1183	Sep	25	1987	Forward	N
1184	Apr	16	1979	Forward	N
1185	Sep	19	1978	Forward	N
1186	Jul	30	1987	Forward	N
1187	Oct	20	1989	Back	N
1188	Oct	10	1992	Forward	N
1189	Nov	30	1982	Forward	N
1190	Mar	5	1981	Back	N
1191	Mar	2	1984	Back	N
1192	Nov	11	1985	Back	N
1193	Jun	12	1992	Back	N
1194	Nov	9	1983	Forward	N
1195	Mar	18	1982	Forward	N
1196	Feb	6	1991	Back	N
1197	Mar	10	1988	Forward	N
1198	Jan	24	1987	Forward	N
1199	Apr	3	1988	Forward	N
1200	Oct	24	1978	Forward	N
1201	Jul	15	1982	Forward	N
1202	Oct	10	1989	Forward	N
1203	Nov	17	1991	Back	N
1204	Dec	20	1987	Back	N
1205	Jun	6	1981	Scrum Half	N
1206	Apr	5	1991	Scrum Half	N
1207	Jul	12	1986	Forward	N
1208	Nov	20	1987	Back	N
1209	Nov	20	1987	Scrum Half	N
1210	Dec	21	1982	Back	N
1211	Feb	22	1989	Forward	N
1212	Oct	7	1991	Back	N
1213	Feb	5	1979	Back	N
1214	Feb	19	1981	Back	N
1215	Mar	3	1993	Forward	N
1216	Sep	2	1990	Back	N
1217	Sep	10	1986	Forward	N
1218	Oct	29	1981	Forward	N
1219	Feb	26	1982	Forward	N
1220	Mar	23	1987	Back	N
1221	Mar	8	1978	Back	N
1222	Sep	1	1985	Scrum Half	N
1223	Jun	11	1996	Forward	N
1224	Jan	27	1989	Forward	N
1225	Jun	18	1991	Back	N
1226	Aug	25	1988	Back	N
1227	Apr	24	1987	Back	N
1228	Nov	1	1984	Forward	N
1229	Aug	13	1988	Back	N
1230	Jan	30	1981	Forward	N
1231	Mar	23	1985	Forward	N
1232	Jan	5	1981	Back	N
1233	Aug	14	1985	Forward	N
1234	Sep	16	1984	Back	N
1235	Mar	31	1984	Forward	N
1236	Dec	8	1992	Forward	N
1237	Apr	11	1993	Forward	N
1238	Aug	28	1984	Forward	N
1239	Apr	10	1996	Back	N
1240	Mar	3	1995	Forward	N
1241	Mar	12	1991	Back	N
1242	Sep	7	1999	Scrum Half	N
1243	Sep	19	1985	Forward	N
1244	Oct	9	1989	Forward	N
1245	Aug	20	1995	Back	N
1246	Oct	17	1996	Back	N
1247	May	11	1983	Forward	N
1248	May	23	1991	Forward	N
1249	Dec	8	1992	Scrum Half	N
1250	May	24	1994	Back	N
1251	Apr	24	2002	Back	N
1252	Jun	30	1999	Back	N
1253	Feb	8	1990	Back	N
1254	Aug	12	1994	Back	N
1255	Dec	28	1994	Forward	N
1256	Apr	17	1999	Forward	N
1257	Oct	22	2001	Scrum Half	N
1258	Dec	22	1997	Forward	N
1259	Oct	2	2001	Forward	N
1260	Sep	6	1995	Forward	N
1261	Sep	4	1985	Back	N
1262	Dec	6	1987	Back	N
1263	Dec	17	1999	Back	N
1264	Oct	14	2000	Forward	N
1265	Nov	25	1996	Forward	N
1266	Feb	5	1996	Forward	N
1267	Aug	29	1996	Back	N
1268	Feb	10	1989	Forward	N
1269	Nov	16	1998	Forward	N
1270	Aug	20	1992	Forward	N
1271	Sep	16	2002	Forward	N
1272	Sep	25	1995	Back	N
1273	Mar	16	2000	Forward	N
1274	May	28	1989	Forward	N
1275	Sep	9	2002	Forward	N
1276	Mar	9	1991	Forward	N
1277	Aug	29	1998	Forward	N
1278	Aug	29	1992	Forward	N
1279	Mar	14	2003	Back	N
1280	Oct	27	2000	Back	N
1281	Aug	1	1992	Back	N
1282	Jun	13	2003	Back	N
1283	Jul	25	1996	Forward	N
1284	Dec	13	1999	Back	N
1285	Aug	16	2001	Back	N
1286	Dec	31	2000	Forward	N
1287	Nov	27	1992	Back	N
1288	Mar	3	1979	Forward	N
1289	Jun	24	1991	Forward	N
1290	Oct	20	1999	Forward	N
1291	Mar	30	1993	Forward	N
1292	Oct	4	1992	Forward	N
1293	Feb	2	2000	Forward	N
1294	Mar	11	1987	Forward	N
1295	Jan	1	1988	Forward	N
1296	Sep	20	1999	Scrum Half	N
1297	Oct	18	2000	Back	N
1298	Nov	14	1991	Back	N
1299	Dec	20	1993	Forward	N
1300	Sep	30	1999	Back	N
1301	Oct	13	1994	Back	N
1302	Apr	21	2003	Forward	N
1303	Mar	26	1991	Forward	N
1304	Dec	30	1997	Back	N
1305	Aug	2	1991	Forward	N
1306	Apr	25	1990	Scrum Half	N
1307	Sep	26	1998	Forward	N
1308	Mar	24	2002	Back	N
1309	Jul	19	1998	Back	N
1310	Sep	27	1991	Scrum Half	N
1311	Mar	18	1988	Back	N
1312	Jan	20	1992	Forward	N
1313	Sep	3	2002	Forward	N
1314	Jul	14	1989	Forward	N
1315	Oct	3	1995	Back	N
1316	Sep	30	2001	Back	N
1317	Apr	3	1990	Forward	N
1318	Oct	6	1989	Forward	N
1319	May	24	1997	Back	N
1320	Dec	31	1988	Scrum Half	N
1321	Mar	17	2003	Forward	N
1322	Dec	9	1997	Forward	N
1323	Nov	12	1992	Forward	N
1324	Oct	16	1989	Back	N
1325	Sep	26	1991	Forward	N
1326	Sep	21	1999	Forward	N
1327	Jul	3	1994	Back	N
1328	Apr	7	1999	Back	N
1329	Jul	15	1994	Forward	N
1330	Jun	20	1990	Back	N
1331	Mar	5	2001	Back	N
1332	Oct	17	1996	Back	N
1333	Feb	4	1997	Forward	N
1334	Sep	1	2002	Scrum Half	N
1335	Oct	20	2000	Back	N
1336	Jun	26	1998	Back	N
1337	Sep	5	1992	Forward	N
1338	Nov	10	1991	Forward	N
1339	Jan	4	1995	Forward	N
1340	Oct	17	1994	Back	N
1341	Mar	2	1995	Forward	N
1342	Mar	7	1994	Forward	N
1343	Jan	29	1996	Back	N
1344	Nov	24	2000	Forward	N
1345	Oct	12	1993	Scrum Half	N
1346	Feb	23	1989	Forward	N
1347	Apr	20	2002	Back	N
1348	Oct	20	2002	Forward	N
1349	Apr	18	1996	Scrum Half	N
1350	Nov	6	2001	Back	N
1351	Dec	5	1995	Forward	N
1352	Sep	9	1994	Forward	N
1353	Jan	13	1992	Forward	N
1354	May	25	1997	Scrum Half	N
1355	Dec	11	1995	Scrum Half	N
1356	Sep	6	1996	Forward	N
1357	Dec	7	1991	Back	N
1358	Nov	3	1993	Forward	N
1359	Dec	1	2000	Forward	N
1360	Dec	7	2002	Forward	N
1361	Mar	21	1998	Forward	N
1362	Oct	26	1992	Back	N
1363	Jul	11	1986	Forward	N
1364	Aug	29	1995	Forward	N
1365	Oct	13	1998	Forward	N
1366	Jul	24	1991	Back	N
1367	Apr	13	2000	Back	N
1368	May	25	2000	Forward	N
1369	Aug	23	1989	Back	N
1370	Dec	8	1999	Scrum Half	N
1371	Feb	14	1990	Forward	N
1372	Feb	28	1996	Forward	N
1373	Nov	3	1986	Forward	N
1374	Feb	12	1999	Forward	N
1375	Dec	2	1991	Back	N
1376	Aug	28	1996	Forward	N
1377	Sep	20	1999	Forward	N
1378	Jun	6	2001	Forward	N
1379	Sep	21	1986	Forward	N
1380	Apr	14	2001	Back	N
1381	Jan	13	1994	Forward	N
1382	Oct	27	1997	Back	N
1383	Apr	27	1994	Forward	N
1384	Dec	11	1996	Forward	N
1385	Feb	27	2003	Forward	N
1386	Sep	1	1991	Back	N
1387	Oct	30	1992	Back	N
1388	Nov	7	1993	Forward	N
1389	Apr	19	1993	Forward	N
1390	Jun	2	1997	Forward	N
1391	Oct	19	1996	Back	N
1392	May	28	1998	Scrum Half	N
1393	Jul	13	2000	Forward	N
1394	Dec	2	1993	Forward	N
1395	Oct	5	1997	Forward	N
1396	Jun	14	2002	Scrum Half	N
1397	Sep	14	1996	Forward	N
1398	Jan	31	1995	Forward	N
1399	Sep	8	1989	Back	N
1400	Jun	14	1997	Forward	N
1401	Apr	1	1997	Back	N
1402	Dec	4	1987	Back	N
1403	Nov	18	1995	Back	N
1404	Jan	4	1995	Forward	N
1405	Aug	6	1996	Back	N
1406	Oct	20	1989	Back	N
1407	Jan	5	1990	Forward	N
1408	Jun	8	1987	Forward	N
1409	Mar	31	2003	Forward	N
1410	Sep	8	1996	Forward	N
1411	Mar	21	1991	Forward	N
1412	May	23	2001	Back	N
1413	Apr	13	1995	Back	N
1414	Feb	5	1997	Forward	N
1415	May	7	2001	Back	N
1416	Feb	5	1991	Forward	N
1417	Nov	16	1992	Scrum Half	N
1418	Mar	24	1994	Forward	N
1419	Sep	18	1999	Back	N
1420	Mar	9	1994	Back	N
1421	Oct	15	1995	Scrum Half	N
1422	Oct	25	2000	Forward	N
1423	Mar	12	1993	Back	N
1424	Apr	15	1998	Forward	N
1425	Oct	11	1993	Back	N
1426	Nov	1	1993	Forward	N
1427	Aug	4	2000	Forward	N
1428	Jan	23	1992	Forward	N
1429	Jul	13	1992	Back	N
1430	Oct	31	1987	Back	N
1431	Sep	1	1988	Back	N
1432	Jan	17	2000	Back	N
1433	Sep	1	1992	Forward	N
1434	Oct	6	1999	Back	N
1435	Feb	13	1995	Back	N
1436	Apr	28	1996	Back	N
1437	May	5	1994	Back	N
1438	Oct	5	1996	Back	N
1439	Oct	25	1994	Forward	N
1440	Aug	10	1996	Back	N
1441	Feb	21	1996	Back	N
1442	Apr	2	1990	Scrum Half	N
1443	Sep	27	1996	Forward	N
1444	Nov	20	2000	Forward	N
1445	Dec	8	1995	Back	N
1446	Jul	2	1998	Back	N
1447	Oct	13	1988	Forward	N
1448	Sep	21	1986	Forward	N
1449	Oct	10	1992	Forward	N
1450	Jun	3	1987	Forward	N
1451	Feb	23	1993	Forward	N
1452	Oct	25	1991	Forward	N
1453	Feb	28	1994	Scrum Half	N
1454	Dec	28	1985	Forward	N
1455	Dec	3	1986	Back	N
1456	Nov	19	1990	Forward	N
1457	Jul	26	1989	Forward	N
1458	Mar	24	1994	Forward	N
1459	Sep	27	1991	Back	N
1460	Sep	21	1991	Forward	N
1461	Apr	15	1993	Forward	N
1462	Aug	17	1994	Forward	N
1463	Aug	31	1990	Forward	N
1464	Jan	9	1993	Back	N
1465	Sep	1	1988	Back	N
1466	Feb	12	1991	Forward	N
1467	Dec	29	1995	Forward	N
1468	Jul	4	1993	Back	N
1469	Sep	27	1994	Scrum Half	N
1470	Aug	27	1993	Scrum Half	N
1471	Apr	3	2000	Forward	N
1472	Mar	24	1990	Forward	N
1473	Sep	20	1999	Forward	N
1474	Oct	5	1999	Forward	N
1475	Oct	17	1988	Scrum Half	N
1476	Jun	15	1998	Forward	N
1477	Jun	15	1998	Forward	N
1478	Jul	1	2001	Scrum Half	N
1479	Dec	17	1992	Forward	N
1480	Oct	19	1991	Scrum Half	N
1481	Jul	18	2000	Back	N
1482	Aug	5	1995	Forward	N
1483	Jul	30	1993	Back	N
1484	Aug	5	1995	Forward	N
1485	Nov	9	1994	Forward	N
1486	Sep	30	1999	Forward	N
1487	Mar	16	1993	Back	N
1488	Mar	20	1993	Back	N
1489	Sep	3	1992	Forward	N
1490	Jul	1	1993	Back	N
1491	Mar	18	1998	Back	N
1492	Jul	3	1994	Back	N
1493	Sep	11	1994	Back	N
1494	Jul	24	1995	Forward	N
1495	Aug	3	1997	Forward	N
1496	Feb	25	1990	Back	N
1497	Aug	20	1989	Back	N
1498	Mar	19	1991	Forward	N
1499	Sep	6	1994	Forward	N
1500	Mar	22	1989	Forward	N
1501	Sep	27	1987	Forward	N
1502	Oct	1	1996	Forward	N
1503	Aug	18	2001	Scrum Half	N
1504	Jul	10	1999	Back	N
1505	Aug	26	2000	Forward	N
1506	Jan	7	2001	Back	N
1507	Oct	27	1990	Forward	N
1508	Sep	20	1991	Forward	N
1509	Sep	27	1993	Back	N
1510	Nov	11	1991	Forward	N
1511	May	18	1991	Back	N
1512	Jun	17	1991	Forward	N
1513	Sep	24	1999	Scrum Half	N
1514	Jun	2	1997	Forward	N
1515	Oct	3	1999	Back	N
1516	Apr	20	1992	Back	N
1517	Mar	31	1997	Forward	N
1518	Sep	24	1989	Forward	N
1519	Mar	22	1999	Scrum Half	N
1520	Feb	8	1998	Forward	N
1521	Oct	8	1992	Back	N
1522	Jul	19	1992	Scrum Half	N
1523	Oct	9	1998	Scrum Half	N
1524	Jan	7	1998	Forward	N
1525	Sep	24	1991	Back	N
1526	Oct	22	1990	Forward	N
1527	May	7	1988	Back	N
1528	Sep	8	1999	Back	N
1529	Feb	27	1997	Forward	N
1530	Apr	20	1998	Forward	N
1531	Oct	28	1994	Forward	N
1532	Mar	13	1990	Forward	N
1533	Sep	20	1991	Back	N
1534	Mar	28	1994	Forward	N
1535	Jun	30	1993	Back	N
1536	Aug	14	1988	Back	N
1537	Jan	7	1997	Back	N
1538	Jun	2	1996	Forward	N
1539	Dec	15	1992	Forward	N
1540	Jul	29	1997	Back	N
1541	Dec	3	1995	Back	N
1542	Oct	9	1998	Back	N
1543	Sep	1	1999	Forward	N
1544	Nov	4	1998	Forward	N
1545	Oct	19	1997	Forward	N
1546	Dec	28	1996	Back	N
1547	Feb	17	1987	Forward	N
1548	May	9	1989	Back	N
1549	Feb	16	1995	Back	N
1550	Jun	30	1995	Scrum Half	N
1551	Sep	19	1994	Forward	N
1552	Jan	14	1991	Forward	N
1553	Nov	3	1992	Forward	N
1554	May	4	2000	Back	N
1555	May	7	1998	Forward	N
1556	Sep	18	1994	Forward	N
1557	Nov	10	1990	Forward	N
1558	Mar	16	1994	Forward	N
1559	Sep	16	1999	Back	N
1560	Oct	6	2001	Back	N
1561	Nov	11	2000	Back	N
1562	May	10	2000	Forward	N
1563	Mar	17	1992	Back	N
1564	Jan	13	1997	Forward	N
1565	Apr	4	1991	Forward	N
1566	Sep	1	1998	Back	N
1567	Mar	30	1989	Forward	N
1568	Jul	13	2000	Forward	N
1569	Oct	30	1990	Forward	N
1570	May	10	1992	Back	N
1571	Jun	17	1992	Forward	N
1572	Apr	24	1997	Forward	N
1573	May	20	1990	Forward	N
1574	Jun	29	1983	Back	N
1575	Apr	28	1989	Forward	N
1576	Jun	20	2002	Forward	N
1577	Feb	26	1992	Forward	N
1578	Sep	23	1997	Forward	N
1579	Apr	6	1988	Scrum Half	N
1580	Oct	28	1994	Back	N
1581	Apr	12	1991	Forward	N
1582	Jul	29	1990	Back	N
1583	Jul	7	1997	Forward	N
1584	Feb	5	2001	Back	N
1585	Oct	7	1997	Back	N
1586	Sep	18	1999	Back	N
1587	Jul	8	1992	Forward	N
1588	Aug	5	1989	Back	N
1589	May	30	1992	Back	N
1590	Jun	4	1996	Back	N
1591	Dec	13	1991	Forward	N
1592	Nov	16	2000	Forward	N
1593	Feb	18	1997	Back	N
1594	May	24	1998	Forward	N
1595	Sep	29	2000	Forward	N
1596	Dec	14	1998	Scrum Half	N
1597	Mar	4	1987	Forward	N
1598	Mar	14	1992	Scrum Half	N
1599	Mar	20	1994	Forward	N
1600	Apr	2	1991	Forward	N
1601	Jan	17	2000	Back	N
1602	Oct	6	1999	Back	N
1603	Sep	10	1993	Forward	N
1604	Nov	19	1990	Forward	N
1605	Dec	11	1991	Forward	N
1606	Jul	8	1998	Back	N
1607	Sep	28	1991	Forward	N
1608	Jun	25	1995	Forward	N
1609	Jun	27	1991	Back	N
1610	Oct	10	1996	Forward	N
1611	Dec	12	1996	Forward	N
1612	Jan	18	1999	Forward	N
1613	Jun	21	1999	Scrum Half	N
1614	May	18	1992	Forward	N
1615	Jul	10	1990	Back	N
1616	May	13	1997	Scrum Half	N
1617	Sep	27	1988	Forward	N
1618	May	26	2001	Back	N
1619	Jan	18	1988	Forward	N
1620	Dec	26	1985	Forward	N
1621	Oct	23	1996	Back	N
1622	Mar	25	1994	Forward	N
1623	Apr	16	1991	Forward	N
1624	Jun	22	1988	Forward	N
1625	May	31	1992	Forward	N
1626	Apr	5	1990	Back	N
1627	Nov	17	1981	Forward	N
1628	Nov	28	1987	Forward	N
1629	Feb	7	1989	Back	N
1630	Jul	20	1989	Forward	N
1631	Sep	30	1989	Forward	N
1632	Jan	20	1985	Back	N
1633	Sep	28	1993	Back	N
1634	Oct	13	1991	Back	N
1635	May	7	1991	Forward	N
1636	Jul	12	1988	Forward	N
1637	Nov	24	1995	Forward	N
1638	Apr	15	1990	Back	N
1639	Apr	17	1998	Back	N
1640	Mar	17	1988	Scrum Half	N
1641	Jan	11	1997	Forward	N
1642	Sep	4	1998	Forward	N
1643	Oct	28	1997	Forward	N
1644	Aug	2	2000	Back	N
1645	Oct	23	1987	Forward	N
1646	Apr	3	1995	Forward	N
1647	Nov	8	1998	Back	N
1648	Nov	24	1986	Scrum Half	N
1649	Oct	11	2000	Back	N
1650	Mar	26	1999	Forward	N
1651	Jan	9	2001	Forward	N
1652	Jun	3	1995	Back	N
1653	Oct	17	1994	Back	N
1654	Jan	8	1993	Forward	N
1655	Sep	29	1989	Forward	N
1656	Jul	15	1996	Forward	N
1657	Apr	14	1992	Forward	N
1658	Sep	18	1999	Back	N
1659	Nov	10	1990	Forward	N
1660	Mar	16	1996	Forward	N
1661	Jun	26	1994	Forward	N
1662	Sep	27	2000	Forward	N
1663	Jun	19	1995	Forward	N
1664	Aug	5	1998	Forward	N
1665	Apr	19	2000	Back	N
1666	Jan	20	1996	Forward	N
1667	Oct	3	1993	Back	N
1668	Feb	27	1999	Forward	N
1669	Feb	3	1995	Forward	N
1670	Jun	18	1999	Forward	N
1671	Mar	25	1996	Back	N
1672	Aug	1	1997	Back	N
1673	Nov	2	1997	Scrum Half	N
1674	Aug	24	1992	Forward	N
1675	Sep	15	1990	Forward	N
1676	Jun	7	1996	Forward	N
1677	Jan	27	1995	Forward	N
1678	Jun	4	1995	Back	N
1679	Apr	19	1991	Back	N
1680	Aug	13	1992	Forward	N
1681	Feb	27	1992	Back	N
1682	May	11	1988	Back	N
1683	Aug	29	1990	Forward	N
1684	Jan	6	1988	Forward	N
1685	Nov	2	1987	Back	N
1686	May	5	1991	Forward	N
1687	Nov	18	1989	Forward	N
1688	Jun	20	1993	Forward	N
1689	Sep	22	1993	Back	N
1690	Jan	28	1985	Forward	N
1691	Nov	3	1990	Forward	N
1692	May	28	1989	Forward	N
1693	Oct	29	1989	Forward	N
1694	May	20	1990	Forward	N
1695	Jan	14	1985	Forward	N
1696	Aug	5	1988	Forward	N
1697	Sep	3	1992	Forward	N
1698	Jan	29	1985	Back	N
1699	Jul	3	1994	Back	N
1700	Dec	15	1991	Forward	N
1701	May	21	1991	Back	N
1702	Sep	29	1989	Forward	N
1703	Sep	20	1991	Back	N
1704	Oct	22	1989	Back	N
1705	Jul	23	1992	Forward	N
1706	Mar	30	1993	Forward	N
1707	Jun	15	1987	Forward	N
1708	Aug	5	1989	Back	N
1709	Apr	26	1987	Back	N
1710	Nov	4	1985	Forward	N
1711	Aug	28	1987	Back	N
1712	Aug	17	1989	Back	N
1713	Feb	6	1986	Back	N
1714	Nov	11	1991	Forward	N
1715	Mar	21	1987	Back	N
1716	Jan	5	1988	Back	N
1717	Oct	2	1990	Forward	N
1718	Feb	14	1990	Forward	N
1719	May	21	1985	Forward	N
1720	Feb	26	1994	Back	N
1721	Mar	12	1994	Forward	N
1722	Jan	9	1983	Forward	N
1723	Dec	31	1988	Scrum Half	N
1724	Jul	9	2001	Forward	N
1725	Jun	16	2000	Scrum Half	N
1726	Oct	21	2000	Forward	N
1727	Apr	23	1987	Forward	N
1728	Dec	14	1999	Forward	N
1729	Dec	16	1991	Back	N
1730	Nov	8	2002	Back	N
1731	May	22	1991	Forward	N
1732	Oct	18	1991	Forward	N
1733	Jun	26	1995	Forward	N
1734	Jul	15	2001	Forward	N
1735	Jun	6	1998	Forward	N
1736	Jul	26	1995	Forward	N
1737	Oct	23	1998	Back	N
1738	Dec	12	1988	Forward	N
1739	May	18	1996	Forward	N
1740	Jun	6	1990	Forward	N
1741	Jul	9	2002	Back	N
1742	Jun	19	1998	Back	N
1743	Dec	20	1988	Back	N
1744	Mar	12	1988	Forward	N
1745	Jul	25	1997	Scrum Half	N
1746	Apr	25	1993	Forward	N
1747	Jan	19	1999	Forward	N
1748	Mar	15	2001	Scrum Half	N
1749	Dec	28	1999	Forward	N
1750	Aug	28	2002	Back	N
1751	Oct	6	1992	Forward	N
1752	Feb	14	2000	Back	N
1753	Apr	12	1996	Back	N
1754	Oct	30	1988	Back	N
1755	Aug	7	1990	Back	N
1756	Mar	19	1992	Forward	N
1757	Nov	17	2000	Forward	N
1758	Nov	17	2000	Back	N
1759	Jun	11	2000	Forward	N
1760	Mar	14	1996	Forward	N
1761	Jan	2	2001	Forward	N
1762	Mar	26	2000	Back	N
1763	Dec	3	1990	Forward	N
1764	May	5	1997	Back	N
1765	Jun	24	1994	Back	N
1766	May	22	1990	Back	N
1767	Jan	21	1993	Back	N
1768	Apr	21	1986	Forward	N
1769	Mar	26	1993	Forward	N
1770	Jun	16	1994	Back	N
1771	Mar	3	1993	Back	N
1772	May	4	1993	Forward	N
1773	Sep	27	1996	Forward	N
1774	Jul	21	1999	Scrum Half	N
1775	Nov	17	2000	Forward	N
1776	Nov	22	1986	Forward	N
1777	Apr	10	1994	Back	N
1778	Jul	3	1995	Forward	N
1779	Nov	9	1988	Back	N
1780	Apr	5	1989	Back	N
1781	Dec	16	1989	Forward	N
1782	Jul	18	1989	Forward	N
1783	Jan	20	1993	Scrum Half	N
1784	Mar	24	1991	Scrum Half	N
1785	Apr	26	1989	Back	N
1786	Jan	7	1991	Back	N
1787	Jul	2	1989	Forward	N
1788	Feb	27	1992	Forward	N
1789	Mar	26	1994	Forward	N
1790	Jul	24	1994	Back	N
1791	Jun	24	1987	Back	N
1792	Apr	7	1990	Back	N
1793	May	11	1995	Forward	N
1794	Jul	9	1994	Back	N
1795	Apr	23	1990	Back	N
1796	Sep	20	1984	Forward	N
1797	Mar	14	1984	Forward	N
1798	Jun	10	1989	Forward	N
1799	Nov	19	2000	Scrum Half	N
1800	Apr	11	2000	Back	N
1801	Jun	7	2002	Forward	N
1802	Jul	4	1996	Scrum Half	N
1803	Oct	16	1990	Back	N
1804	Jan	30	1989	Forward	N
1805	Oct	27	1996	Scrum Half	N
1806	Dec	30	1995	Back	N
1807	Jun	3	1998	Forward	N
1808	Nov	13	1992	Forward	N
1809	Feb	16	1996	Back	N
1810	Sep	24	1996	Forward	N
1811	Dec	10	1991	Forward	N
1812	Aug	31	2000	Forward	N
1813	Apr	2	1998	Forward	N
1814	Apr	15	1988	Forward	N
1815	Mar	3	1994	Back	N
1816	Jul	11	1996	Forward	N
1817	Nov	27	1998	Back	N
1818	Apr	3	1993	Back	N
1819	Oct	5	1992	Back	N
1820	Nov	9	1990	Back	N
1821	Apr	6	1999	Forward	N
1822	Feb	5	1994	Back	N
1823	Feb	17	1999	Back	N
1824	Dec	19	1991	Back	N
1825	Nov	18	1999	Forward	N
1826	Jan	21	1997	Back	N
1827	Sep	2	1999	Forward	N
1828	Jan	14	1997	Scrum Half	N
1829	Aug	17	1998	Forward	N
1830	Dec	18	1988	Forward	N
1831	Nov	13	1994	Forward	N
1832	Aug	29	1989	Back	N
1833	Sep	4	1995	Forward	N
1834	Dec	19	1994	Forward	N
1835	Apr	27	1987	Forward	N
1836	Oct	14	1993	Forward	N
1837	Nov	26	1996	Forward	N
1838	Feb	13	1997	Back	N
1839	Sep	29	1988	Back	N
1840	Feb	20	1998	Back	N
1841	Feb	20	1992	Back	N
1842	Oct	11	1990	Forward	N
1843	Jul	27	1997	Back	N
1844	Apr	22	2001	Forward	N
1845	Jul	21	1998	Forward	N
1846	Jan	18	2000	Back	N
1847	Mar	17	1990	Forward	N
1848	Jan	18	1996	Forward	N
1849	Apr	26	2000	Back	N
1850	Apr	15	1988	Back	N
1851	Feb	23	1994	Forward	N
1852	Feb	23	1994	Forward	N
1853	Apr	29	1988	Forward	N
1854	Jun	5	2002	Forward	N
1855	Aug	9	1997	Back	N
1856	Apr	3	2001	Back	N
1857	Aug	15	2002	Back	N
1858	Dec	11	1986	Forward	N
1859	Jul	2	1990	Back	N
1860	May	11	1998	Forward	N
1861	Feb	13	2001	Forward	N
1862	Apr	22	1994	Back	N
1863	Sep	1	1994	Back	N
1864	Mar	21	1997	Back	N
1865	Mar	4	1988	Forward	N
1866	Feb	5	1994	Forward	N
1867	Jul	1	1991	Forward	N
1868	Oct	11	1987	Forward	N
1869	Apr	3	1994	Forward	N
1870	Jan	2	1996	Back	N
1871	Feb	21	1998	Back	N
1872	Jan	16	2002	Forward	N
1873	Sep	17	2000	Forward	N
1874	Sep	17	2002	Forward	N
1875	Mar	21	1991	Back	N
1876	Aug	13	1988	Scrum Half	N
1877	Dec	3	1990	Scrum Half	N
1878	Jun	26	1994	Forward	N
1879	Oct	15	1993	Forward	N
1880	Oct	13	2002	Forward	N
1881	Aug	1	2000	Forward	N
1882	Jan	15	1986	Back	N
1883	Jan	17	1986	Forward	N
1884	Dec	31	1994	Forward	N
1885	Jun	30	1987	Forward	N
1886	Mar	16	1987	Scrum Half	N
1887	Apr	12	2000	Scrum Half	N
1888	Apr	13	1999	Forward	N
1889	Mar	21	1996	Back	N
1890	Dec	15	2000	Forward	N
1891	Dec	15	1989	Forward	N
1892	Oct	24	1985	Back	N
1893	May	8	1995	Forward	N
1894	Aug	2	1983	Forward	N
1895	Feb	7	1991	Scrum Half	N
1896	Dec	29	1994	Forward	N
1897	Oct	29	1989	Forward	N
1898	Jul	24	1998	Scrum Half	N
1899	Aug	22	1994	Forward	N
1900	Feb	23	1989	Back	N
1901	Dec	9	1990	Forward	N
1902	Sep	6	1985	Forward	N
1903	Nov	11	1987	Forward	N
1904	May	19	1999	Forward	N
1905	Mar	27	1992	Forward	N
1906	Feb	10	1998	Scrum Half	N
1907	Mar	13	1996	Forward	N
1908	Oct	16	1989	Forward	N
1909	Apr	5	1987	Forward	N
1910	Jun	1	1995	Forward	N
1911	May	22	1993	Forward	N
1912	Jan	1	1994	Forward	N
1913	Feb	17	1992	Forward	N
1914	Apr	25	1999	Forward	N
1915	Apr	9	1990	Back	N
1916	Aug	26	1995	Forward	N
1917	May	8	1999	Forward	N
1918	Jul	8	1993	Forward	N
1919	Sep	1	1994	Forward	N
1920	Nov	5	1991	Back	N
1921	Sep	25	1984	Forward	N
1922	Aug	14	1996	Forward	N
1923	Jan	9	1991	Forward	N
1924	Oct	18	1990	Forward	N
1925	Jan	9	1988	Back	N
1926	Sep	19	1993	Forward	N
1927	Aug	3	1998	Scrum Half	N
1928	Feb	3	1995	Back	N
1929	Nov	21	1985	Scrum Half	N
1930	May	17	1995	Back	N
1931	Feb	22	1994	Back	N
1932	Sep	20	1985	Back	N
1933	Aug	20	1991	Back	N
1934	May	25	1994	Forward	N
1935	Feb	19	1993	Back	N
1936	Feb	27	1992	Back	N
1937	Jul	21	1992	Back	N
1938	Mar	21	1997	Scrum Half	N
1939	Aug	18	1981	Forward	N
1940	Aug	1	1998	Forward	N
1941	Aug	9	1988	Back	N
1942	Jun	9	1992	Forward	N
1943	Mar	25	1985	Back	N
1944	Aug	16	1988	Back	N
1945	Nov	26	1996	Forward	N
1946	Mar	4	1999	Back	N
1947	May	7	1993	Forward	N
1948	Jan	22	1993	Forward	N
1949	Sep	20	1985	Forward	N
1950	May	31	1992	Back	N
1951	May	4	2000	Scrum Half	N
1952	Nov	30	1999	Forward	N
1953	Apr	18	1991	Scrum Half	N
1954	May	6	1993	Forward	N
1955	Jan	31	1989	Back	N
1956	Feb	15	1997	Forward	N
1957	Jul	12	1990	Back	N
1958	Feb	12	2000	Back	N
1959	Feb	20	1999	Scrum Half	N
1960	Apr	15	1994	Forward	N
1961	Nov	23	1990	Forward	N
1962	Jun	12	1989	Scrum Half	N
1963	Mar	6	1997	Forward	N
1964	Sep	29	1983	Forward	N
1965	Jan	13	1986	Scrum Half	N
1966	May	31	1991	Forward	N
1967	Sep	4	1989	Forward	N
1968	Apr	3	1992	Back	N
1969	Feb	6	1992	Forward	N
1970	Jan	29	1997	Forward	N
1971	Feb	7	1990	Forward	N
1972	Oct	21	1989	Forward	N
1973	Sep	11	1991	Forward	N
1974	Dec	21	1999	Forward	N
1975	Jul	28	1991	Scrum Half	N
1976	Nov	13	1995	Back	N
1977	Mar	28	1988	Forward	N
1978	Jan	25	1999	Forward	N
1979	Nov	10	1986	Forward	N
1980	Dec	12	1998	Forward	N
1981	Dec	31	2000	Back	N
1982	Mar	17	1993	Forward	N
1983	Mar	31	1991	Back	N
1984	Jan	21	1988	Back	N
1985	Feb	21	1987	Forward	N
1986	Nov	26	1991	Back	N
1987	Sep	12	1989	Back	N
1988	Oct	12	1985	Forward	N
1989	Sep	4	1992	Back	N
1990	Apr	23	1992	Forward	N
1991	Feb	1	1997	Back	N
1992	Aug	21	1997	Forward	N
1993	Jan	12	1990	Forward	N
1994	Feb	21	1991	Forward	N
1995	Apr	4	1992	Back	N
1996	Jan	20	1998	Forward	N
1997	Mar	19	1994	Back	N
1998	Mar	10	1986	Back	N
1999	Sep	4	1994	Forward	N
[truncated: 5,145 more rows]
